# Supplementary material for: Sexual attraction modulates interpersonal distance and approach-avoidance movements towards virtual agents in males
Source: PLoS One. 2020 Apr 21;15(4):e0231539. doi: 10.1371/journal.pone.0231539 (PMC7173797; doi:10.1371/journal.pone.0231539)
Supplement: S1 Code — This R-script provides a commented syntax for data preparation, model-fitting, analysis of the posterior and data visualization. (R) [file pone.0231539.s002.R]

################Author: Robin Welsch##########################################
###############Please send questions/comments to welsch@uni-mainz.de#########
###############Notes: EXP1 and EXP2 are interchanged in the paper############


####deleting all variables#####
rm(list=ls())

###installing all packages#####
list.of.packages <- c("readr",
                      "tidyr",
                      "dplyr",
                      "car",
                      "trajr",
                      "stringr",
                      "parallel",
                      "foreach",
                      "doParallel",
                      "tidybayes",
                      "brms",
                      "ggpubr",
                      "emmeans",
                      "magrittr",
                      "modelr",
                      "gganimate",
                      "here")

new.packages <- list.of.packages[!(list.of.packages %in% installed.packages()[,"Package"])]
if(length(new.packages)) install.packages(new.packages)

#####Load Packages######
library(readr)
library(tidyr)
library(dplyr)
library(trajr)
library(stringr)
library(parallel)
library(foreach)
library(doParallel)
library(tidybayes)
library(ggplot2)
library(brms)
library(ggpubr)
library(emmeans)
library(stringr)
library(magrittr)
library(modelr)
library(gganimate)


## standard Contrast coding ####
options(contrasts=c("contr.sum","contr.poly"))

####custom functions####

tukey_detect<-function(dv=dv,Tukey_crit=crit){
  IQR=IQR(dv,na.rm = TRUE)
  Quant_25=quantile(dv,probs=0.25,na.rm = TRUE)
  Quant_75=quantile(dv,probs=0.75,na.rm = TRUE)
  upper=Quant_75+Tukey_crit*IQR
  lower=Quant_25-Tukey_crit*IQR
  outlier_Tukey=ifelse(dv>upper,1,ifelse(dv<lower,1,0))
  as.numeric(paste(outlier_Tukey))
}


cor_tab_brms<-function(mod=mod){
  y<-data.frame(median=sapply(posterior_samples(mod,pars = c("^rescor")),median),
                       hdi=t(sapply(posterior_samples(mod,pars = c("^rescor")),hdi)))
  colnames(y)<-c("median","hdi_lower","hdi_upper")
  y$incluedes_0<-ifelse(sign(y$hdi_lower)==sign(y$hdi_upper),"no","yes")
   return(y)
 }

clear.labels <- function(x) {
  if(is.list(x)) {
    for(i in 1 : length(x)) class(x[[i]]) <- setdiff(class(x[[i]]), 'labelled') 
    for(i in 1 : length(x)) attr(x[[i]],"label") <- NULL
  }
  else {
    class(x) <- setdiff(class(x), "labelled")
    attr(x, "label") <- NULL
  }
  return(x)
}


##will compute d_scores
d_score<-function(df=df,ID=ID,dv=dv,group=group){
  
  group <- rlang::enquo(group)
  ID <- rlang::enquos(ID)
  dv <- rlang::enquo(dv)
  
  df_sd<-df %>%
    dplyr::group_by_at(vars(!!!ID)) %>%
    dplyr::summarise(sd = sd(!!dv))
  
  
  df_mu_diff<-df %>%
    dplyr::group_by_at(vars(!!!ID,!!group)) %>%
    dplyr::summarise(mean = mean(!!dv))%>%
    tidyr::spread(key=!! group,value = mean)
  
  colnames(df_mu_diff)[ncol(df_mu_diff)-1]<-str_c(rlang::quo_squash(dv),"_",colnames(df_mu_diff[,ncol(df_mu_diff)-1]))
  colnames(df_mu_diff)[ncol(df_mu_diff)]<-str_c(rlang::quo_squash(dv),"_",colnames(df_mu_diff[,ncol(df_mu_diff)]))
  
  diff<-(df_mu_diff[,ncol(df_mu_diff)-1])-(df_mu_diff[,ncol(df_mu_diff)])
  sd<-df_sd$sd
  d_score<-diff/sd
  d_score<-as.data.frame(d_score)
  colnames(d_score)<-str_c(rlang::quo_squash(dv),"_d_score")
  score<-cbind(as.data.frame(df_mu_diff),as.data.frame(d_score))
  
  return(score)
}

#will compute delta

delta_t<-function(model){
  x<-posterior_samples(model, pars = c("^b_", "^sd_", "^sigma") ) # taking the square of each variance component
  x$denom<-sqrt(rowSums(x[,-grep("b_", names(x))]^2))
  x[,grep("b_", names(x))]<-x[,grep("b_", names(x))]/x$denom
  
  return(x[,grep("b_", names(x))])
}

#to round dfs
round_df <- function(df, digits) {
  nums <- vapply(df, is.numeric, FUN.VALUE = logical(1))
  df[,nums] <- round(df[,nums], digits = digits)
  
  (df)
}

#extracts all relevant posterior information
extract_summary_brm<-function(model=model){
  
  x<-as.data.frame(rbind(sapply(delta_t(model),median),
                         sapply(delta_t(model),hdi)))
  x$kp<-c("median","HDI_upper","HDI_lower")
  x$standardized<-"standardized"
  x$n<-str_c(x$kp,"_",x$standardized)
  
  y<-as.data.frame(rbind(sapply(posterior_samples(model,pars = c("^b_")),median),
                         sapply(posterior_samples(model,pars = c("^b_")),hdi)))
  nf<-length(rownames(y))+1
  y$kp<-c("median","HDI_upper","HDI_lower")
  y$standardized<-"raw"
  y$n<-str_c(y$kp,"_",y$standardized)
  
  u<-t(rbind(y,x))
  colnames(u)<-u["n",]
  u<-as.data.frame(u)
  u<-u[rownames(u)!="kp"&rownames(u)!="standardized"&rownames(u)!="n",]
  rn<-rownames(u)
  u<-mutate_all(u, function(x) as.numeric(as.character(x)))
  u$pd<-(1-bayestestR::pd(model)$pd)*100
  rownames(u)<-rn
  
  return(round_df(u,2)
         )
  }


##extracts r2
extract_R2_brm<-function(model){
  x<-bayes_R2(model,summary = FALSE,robust=TRUE)
  return(list(median=median(x),hdi=
                hdi(x)))
  }

#extracts pd for correlation
pd_help<-function(x){
  y=mean(sign(x)!=sign(median(x)))*100
  return(round(y,2))
}

pd_brms_corr<-function(model){
  data.frame(pd=t(posterior_samples(model,pars = c("^rescor"))%>%
    summarize_all(pd_help)))
}


#some plot specs

apatheme <- theme_bw() +
  theme(
    panel.grid.major = element_blank(),
    panel.grid.minor = element_blank(),
    panel.border = element_blank(),
    axis.line = element_line(),
    text = element_text(family = "Arial", size = 9)
  )

pd <- 0.9

shape <- c(17, 6)

#please set wd
setwd(here::here())


load("PLOSONE_IMAGE.RDS")


###############Check whether directories are there######
mainDir <- getwd()
subDir <- "Fig"

if (file.exists(paste(mainDir, subDir, "/", sep = "/", collapse = "/"))) {
  cat("subDir exists in mainDir and is a directory")
} else if (file.exists(paste(mainDir, subDir, sep = "/", collapse = "/"))) {
  cat("subDir exists in mainDir but is a file")
  # you will probably want to handle this separately
} else {
  cat("subDir does not exist in mainDir - creating")
  dir.create(file.path(mainDir, subDir))
}

if (file.exists(paste(mainDir, subDir, "/", sep = "/", collapse = "/"))) {
  # By this point, the directory either existed or has been successfully created
  setwd(file.path(mainDir, subDir))
} else {
  cat("subDir does not exist")
  # Handle this error as appropriate
}

subDir <- "Models"

if (file.exists(paste(mainDir, subDir, "/", sep = "/", collapse = "/"))) {
  cat("subDir exists in mainDir and is a directory")
} else if (file.exists(paste(mainDir, subDir, sep = "/", collapse = "/"))) {
  cat("subDir exists in mainDir but is a file")
  # you will probably want to handle this separately
} else {
  cat("subDir does not exist in mainDir - creating")
  dir.create(file.path(mainDir, subDir))
}

if (file.exists(paste(mainDir, subDir, "/", sep = "/", collapse = "/"))) {
  # By this point, the directory either existed or has been successfully created
  setwd(file.path(mainDir, subDir))
} else {
  cat("subDir does not exist")
  # Handle this error as appropriate
}


setwd(here::here())


##### Tukey outlier detection EX1####
crit <- 1.5

EX1_df <- EX1_df %>%
  group_by(subID, gender) %>%
  mutate(
    outlier_distVP = tukey_detect(distVP),
    outlier_rateT = tukey_detect(rateT),
    outlier_max_vel = tukey_detect(max_vel),
    outlier_RT_init = tukey_detect(RT_init),
    outlier_straight = tukey_detect(straight)
  )

###### EX2 Tukey detect############


EX2_df <- EX2_df %>%
  group_by(subID, gender, dirVP) %>%
  mutate(
    outlier_distVP = tukey_detect(distVP),
    outlier_rateT = tukey_detect(rateT),
    outlier_max_vel = tukey_detect(max_vel),
    outlier_RT = tukey_detect(RT),
    outlier_RT_init = tukey_detect(RT_init),
    outlier_stepdist = tukey_detect(stepdist),
    outlier_mean_vel = tukey_detect(mean_vel)
  )

EX2_df[EX2_df$RT_init < .250, ]$outlier_RT_init <- 1

EX1_df_tukey_corrected <- EX1_df

EX1_df_tukey_corrected[EX1_df_tukey_corrected$outlier_distVP, ]$distVP <- NA
EX1_df_tukey_corrected[EX1_df_tukey_corrected$outlier_rateT, ]$rateT <- NA
EX1_df_tukey_corrected[EX1_df_tukey_corrected$outlier_max_vel, ]$max_vel <- NA
EX1_df_tukey_corrected[EX1_df_tukey_corrected$outlier_RT_init, ]$RT_init <- NA


EX2_df_tukey_corrected <- EX2_df


EX2_df_tukey_corrected[is.na(EX2_df_tukey_corrected$outlier_distVP), ]$outlier_distVP <- 1
EX2_df_tukey_corrected[EX2_df_tukey_corrected$outlier_distVP, ]$distVP <- NA

EX2_df_tukey_corrected[is.na(EX2_df_tukey_corrected$outlier_rateT), ]$outlier_rateT <- 1
EX2_df_tukey_corrected[EX2_df_tukey_corrected$outlier_rateT, ]$rateT <- NA

EX2_df_tukey_corrected[is.na(EX2_df_tukey_corrected$outlier_max_vel), ]$outlier_max_vel <- 1
EX2_df_tukey_corrected[EX2_df_tukey_corrected$outlier_max_vel, ]$max_vel <- NA

EX2_df_tukey_corrected[is.na(EX2_df_tukey_corrected$outlier_RT), ]$outlier_RT <- 1
EX2_df_tukey_corrected[EX2_df_tukey_corrected$outlier_RT, ]$RT <- NA

EX2_df_tukey_corrected[is.na(EX2_df_tukey_corrected$outlier_RT_init), ]$outlier_RT_init <- 1
EX2_df_tukey_corrected[EX2_df_tukey_corrected$outlier_RT_init, ]$RT_init <- NA


EX2_df_tukey_corrected[is.na(EX2_df_tukey_corrected$outlier_stepdist), ]$outlier_stepdist <- 1
EX2_df_tukey_corrected[EX2_df_tukey_corrected$outlier_stepdist, ]$stepdist <- NA


EX1_means_ID_name <- EX1_df_tukey_corrected %>%
  group_by(subID, gender, homo_hetero, name) %>%
  summarise(
    RT_init = mean(RT_init, na.rm = TRUE),
    max_vel = mean(max_vel, na.rm = TRUE),
    straight = mean(straight, na.rm = TRUE),
    distVP = mean(distVP, na.rm = TRUE),
    rateVP = mean(rateVP, na.rm = TRUE),
    rateT = mean(rateT, na.rm = TRUE),
    n = n()
  )

EX1_means_ID <- EX1_means_ID_name %>%
  group_by(subID, gender, homo_hetero) %>%
  summarise(
    RT_init = mean(RT_init),
    max_vel = mean(max_vel),
    straight = mean(straight),
    distVP = mean(distVP),
    rateVP = mean(rateVP),
    rateT = mean(rateT),
    n = n()
  )


EX1_means <- EX1_means_ID_name %>%
  group_by(gender, homo_hetero) %>%
  summarise(
    n = n_distinct(subID),

    se_RT_init = sd(RT_init) / sqrt(n),
    RT_init = mean(RT_init),

    se_max_vel = sd(max_vel) / sqrt(n),
    max_vel = mean(max_vel),

    se_straight = sd(straight) / sqrt(n) * 100,
    straight = mean(straight) * 100,
    se_distVP = sd(distVP) / sqrt(n),
    distVP = mean(distVP),
    se_rateVP = sd(rateVP) / sqrt(n),
    rateVP = mean(rateVP),
    se_rateT = sd(rateT) / sqrt(n),

    rateT = mean(rateT)
  )

######plotting means EX1###
EX1_means$gender <- factor(EX1_means$gender, labels = c("\u2640", "\u2642"))

EX1_p_IPD <- ggplot(EX1_means, aes(gender, distVP)) + geom_point() + facet_wrap(~homo_hetero) +
  apatheme +
  geom_errorbar(
    position = position_dodge(width = pd),
    aes(ymax = distVP + se_distVP, ymin = distVP - se_distVP), width = 0.2, size = 0.2
  ) +
  labs(y = "Mean IPD in cm", x = "Sex of avatar") + coord_cartesian(ylim = c(80, 120)) +
  theme(axis.text.x = element_text(size = 12, face = "bold"), strip.background = element_rect(colour = "black", fill = "white"))


EX1_p_max_vel <- ggplot(EX1_means, aes(gender, max_vel)) + geom_point() + facet_wrap(~homo_hetero) +
  apatheme +
  geom_errorbar(
    position = position_dodge(width = pd),
    aes(ymax = max_vel + se_max_vel, ymin = max_vel - se_max_vel), width = 0.2, size = 0.2
  ) +
  labs(y = "Mean peak velocity in m/s", x = "Sex of avatar") +
  theme(axis.text.x = element_text(size = 12, face = "bold"), strip.background = element_rect(colour = "black", fill = "white"))


EX1_p_rateVP <- ggplot(EX1_means, aes(gender, rateVP)) + geom_point() + facet_wrap(~homo_hetero) +
  apatheme +
  geom_errorbar(
    position = position_dodge(width = pd),
    aes(ymax = rateVP + se_rateVP, ymin = rateVP - se_rateVP), width = 0.2, size = 0.2
  ) +
  labs(y = "Mean sexual attractiveness rating (1-5)", x = "Sex of avatar") + coord_cartesian(ylim = c(1.5, 3.9)) +
  theme(axis.text.x = element_text(size = 12, face = "bold"), strip.background = element_rect(colour = "black", fill = "white"))

ggarrange(EX1_p_IPD +
  geom_text(data = data.frame(gender = "\u2642", homo_hetero = "Gynophilic", label = "A", distVP = 120), label = "A", size = 4),
EX1_p_max_vel +
  geom_text(data = data.frame(gender = "\u2642", homo_hetero = "Gynophilic", label = "A", max_vel = 0.730), label = "B", size = 4),
EX1_p_rateVP +
  geom_text(data = data.frame(gender = "\u2642", homo_hetero = "Gynophilic", label = "A", rateVP = 3.87), label = "C", size = 4),
align = "h", ncol = 3, nrow = 1
) +
  ggsave("Fig/panel_graph1.eps", width = 16.5, height = 7, units = "cm", device = cairo_ps) +
  ggsave("Fig/panel_graph1.png", width = 16.5, height = 7, units = "cm")


######plotting means EX2###

EX2_means_ID_name <- EX2_df_tukey_corrected %>%
  filter(dirCOR == 1) %>%
  group_by(subID, gender, homo_hetero, AA, name) %>%
  summarise(
    RT = mean(RT, na.rm = TRUE),
    RT_init = mean(RT_init, na.rm = TRUE),
    stepdist = mean(stepdist, na.rm = TRUE),
    max_vel = mean(max_vel, na.rm = TRUE),
    mean_vel = mean(mean_vel, na.rm = TRUE),
    distVP = mean(distVP, na.rm = TRUE),
    rateVP = mean(rateVP, na.rm = TRUE),
    rateT = mean(rateT, na.rm = TRUE),
    n = n()
  )
EX2_means_ID_name <- EX2_means_ID_name[complete.cases(EX2_means_ID_name), ]
EX2_means_ID <- EX2_means_ID_name %>%
  group_by(subID, gender, homo_hetero, AA) %>%
  summarise(
    RT = mean(RT), RT_init = mean(RT_init),
    stepdist = mean(stepdist),
    max_vel = mean(max_vel),
    mean_vel = mean(mean_vel),
    distVP = mean(distVP), rateVP = mean(rateVP),
    rateT = mean(rateT),
    rateVP = mean(rateVP),
    n = n()
  )


EX2_means <- EX2_means_ID_name %>%
  group_by(gender, homo_hetero, AA) %>%
  summarise(
    n = n_distinct(subID),
    se_RT = sd(RT) / sqrt(n),
    RT = mean(RT),
    se_RT_init = sd(RT_init) / sqrt(n),
    RT_init = mean(RT_init),
    se_stepdist = sd(stepdist) / sqrt(n),
    stepdist = mean(stepdist),
    se_max_vel = sd(max_vel) / sqrt(n),
    max_vel = mean(max_vel),
    se_mean_vel = sd(mean_vel) / sqrt(n),
    mean_vel = mean(mean_vel),
    se_distVP = sd(distVP) / sqrt(n),
    distVP = mean(distVP),
    se_rateVP = sd(rateVP) / sqrt(n),
    rateVP = mean(rateVP),
    se_rateT = sd(rateT) / sqrt(n),
    rateT = mean(rateT)
  )

EX2_means$gender <- factor(EX2_means$gender, labels = c(f = "\u2640", "m" = "\u2642"))
EX2_means$AA <- factor(EX2_means$AA, labels = c("approach" = "Approach", "avoidance" = "Avoidance"))

col <- c("white", "black")

EX2_p_stepdist <- ggplot(EX2_means, aes(gender, stepdist, shape = AA)) +
  geom_point(position = position_dodge(width = pd)) + facet_wrap(~homo_hetero) +
  scale_shape_manual(values = shape) +
  apatheme +
  geom_errorbar(
    position = position_dodge(width = pd),
    aes(ymax = stepdist + se_stepdist, ymin = stepdist - se_stepdist), width = 0.2, size = 0.2
  ) +
  labs(y = "Mean step size in cm", x = "Sex of avatar") +
  theme(axis.text.x = element_text(size = 12, face = "bold"), legend.title = element_blank(), strip.background = element_rect(colour = "black", fill = "white"))

EX2_p_RT_init <- ggplot(EX2_means, aes(gender, RT_init * 1000, shape = AA)) +
  geom_point(position = position_dodge(width = pd)) + facet_wrap(~homo_hetero) +
  scale_shape_manual(values = shape) +
  apatheme +
  geom_errorbar(
    position = position_dodge(width = pd),
    aes(ymax = RT_init * 1000 + se_RT_init * 1000, ymin = RT_init * 1000 - se_RT_init * 1000), width = 0.2, size = 0.2
  ) +
  labs(y = "Mean initiation RT in ms", x = "Sex of avatar") +
  theme(axis.text.x = element_text(size = 12, face = "bold"), legend.title = element_blank(), strip.background = element_rect(colour = "black", fill = "white"))


EX2_p_max_vel <- ggplot(EX2_means, aes(gender, max_vel, shape = AA)) +
  geom_point(position = position_dodge(width = pd)) + facet_wrap(~homo_hetero) +
  apatheme +
  scale_shape_manual(values = shape) +
  geom_errorbar(
    position = position_dodge(width = pd),
    aes(ymax = max_vel + se_max_vel, ymin = max_vel - se_max_vel), width = 0.2, size = 0.2
  ) +
  labs(y = "Mean peak velocity in m/s", x = "Sex of avatar") +
  theme(axis.text.x = element_text(size = 12, face = "bold"), legend.title = element_blank(), strip.background = element_rect(colour = "black", fill = "white"))


ggarrange(EX2_p_RT_init +
  geom_text(data = data.frame(gender = "\u2642", homo_hetero = "Gynophilic", AA = "Avoidance", label = "A", RT_init = .68), label = "A", size = 4),
EX2_p_max_vel +
  geom_text(data = data.frame(gender = "\u2642", homo_hetero = "Gynophilic", AA = "Avoidance", label = "A", max_vel = .99), label = "B", size = 4),
EX2_p_stepdist +
  geom_text(data = data.frame(gender = "\u2642", homo_hetero = "Gynophilic", AA = "Avoidance", label = "A", stepdist = 65), label = "C", size = 4),
align = "h", ncol = 3, nrow = 1, legend = "bottom", common.legend = TRUE
) +
  ggsave("Fig/panel_graph2.eps", width = 16.5, height = 7, units = "cm", device = cairo_ps) +
  ggsave("Fig/panel_graph2.png", width = 16.5, height = 7, units = "cm")


################## valid trials for modelling################

#For Exp2
length(EX2_df$dirVP) - length(EX2_df[EX2_df$dirCOR == 1, ]$dirVP)

(1 - length(EX2_df[EX2_df$dirCOR == 1, ]$dirVP) / length(EX2_df$dirVP)) * 100

(1 - length(EX2_df[EX2_df$dirCOR == 1 &
  EX2_df$outlier_RT_init == 0, ]$dirVP) / length(EX2_df[EX2_df$dirCOR == 1, ]$dirVP)) * 100

length(EX2_df[EX2_df$dirCOR == 1, ]$dirVP) - length(EX2_df[EX2_df$dirCOR == 1 &
  EX2_df$outlier_RT_init == 0, ]$dirVP)

(1 - length(EX2_df[EX2_df$dirCOR == 1 &
  EX2_df$outlier_max_vel == 0, ]$dirVP) / length(EX2_df[EX2_df$dirCOR == 1, ]$dirVP)) * 100

length(EX2_df[EX2_df$dirCOR == 1, ]$dirVP) - length(EX2_df[EX2_df$dirCOR == 1 &
  EX2_df$outlier_max_vel == 0, ]$dirVP)


(1 - length(EX2_df[EX2_df$dirCOR == 1 &
  EX2_df$outlier_stepdist == 0, ]$dirVP) / length(EX2_df[EX2_df$dirCOR == 1, ]$dirVP)) * 100

length(EX2_df[EX2_df$dirCOR == 1, ]$dirVP) - length(EX2_df[EX2_df$dirCOR == 1 &
  EX2_df$outlier_stepdist == 0, ]$dirVP)

#For Exp1

length(EX1_df[EX1_df$outlier_distVP == 1, ]$distVP)

length(EX1_df[EX1_df$outlier_max_vel == 1, ]$distVP)


############################# modeling###################################################

gdata::keep(EX1_df,
  EX2_df,
  EX1_df_tukey_corrected,
  EX2_df_tukey_corrected,
  Quest, apatheme,
  list = gdata::ls.funs(), sure = TRUE
)

# brms setup####

seed <- 18
iter <- 8000
warmup <- iter * .10
chains <- 4
thin <- 1
control <- list(adapt_delta = 0.8, max_treedepth = 10)
options(mc.cores = detectCores())
cores <- detectCores()


##### EX1 modelling###

EX1_df$subID <- as.factor(EX1_df$subID)
EX1_df$gender <- as.factor(EX1_df$gender)
contrasts(EX1_df$gender) <- c(0.5, -0.5)

EX1_df$homo_hetero <- as.factor(EX1_df$homo_hetero)
contrasts(EX1_df$homo_hetero) <- c(0.5, -0.5)
EX1_df$name <- as.factor(EX1_df$name)

EX1_df$pref_cong <- as.factor(ifelse(EX1_df$homo_hetero == "Gynophilic",
  ifelse(EX1_df$gender == "f",
    "congruent",
    "incongruent"
  ),
  ifelse(EX1_df$gender == "m",
    "congruent",
    "incongruent"
  )
))

contrasts(EX1_df$pref_cong) <- c(0.5, -0.5)


##### EX1_mod_max_vel ####
mp <- mean(EX1_df[EX1_df$outlier_max_vel == 0, ]$max_vel)
sdp <- sd(EX1_df[EX1_df$outlier_max_vel == 0, ]$max_vel)

formula <- max_vel ~ homo_hetero * gender + (gender | subID) + (1 | name)

EX1_mod_prior <- get_prior(formula, EX1_df[EX1_df$outlier_max_vel == 0, ])

EX1_mod_prior[EX1_mod_prior$class == "b", ]$prior <- str_c("normal(", mp, ",", sdp, ")")
EX1_mod_prior[EX1_mod_prior$class == "sd", ]$prior <- str_c("student_t(3,0,", sdp, ")")
EX1_mod_prior[EX1_mod_prior$class == "cor", ]$prior <- "lkj(2)"


EX1_mod_max_vel <- brm(formula, EX1_df[EX1_df$outlier_max_vel == 0, ],
  save_all_pars = TRUE,
  cores = cores,
  seed = seed,
  iter = iter,
  file = "Models/EX1_mod_max_vel",
  prior = EX1_mod_prior,
  thin = thin,
  chains = chains,
  warmup = warmup,
  control = control
)

extract_R2_brm(EX1_mod_max_vel)
extract_summary_brm(EX1_mod_max_vel)


##### EX1_df distVP####

mp <- mean(EX1_df[EX1_df$outlier_distVP == 0, ]$distVP)
sdp <- sd(EX1_df[EX1_df$outlier_distVP == 0, ]$distVP)

formula <- distVP ~ homo_hetero * gender + (gender | subID) + (1 | name)

EX1_mod_prior <- get_prior(formula, EX1_df[EX1_df$outlier_distVP == 0, ])

EX1_mod_prior[EX1_mod_prior$class == "b", ]$prior <- str_c("normal(", mp, ",", sdp, ")")
EX1_mod_prior[EX1_mod_prior$class == "sd", ]$prior <- str_c("student_t(3,0,", sdp, ")")
EX1_mod_prior[EX1_mod_prior$class == "cor", ]$prior <- "lkj(2)"


EX1_mod_distVP <- brm(formula, EX1_df[EX1_df$outlier_distVP == 0, ],
  save_all_pars = TRUE,
  cores = cores,
  seed = seed,
  iter = iter,
  file = "Models/EX1_mod_distVP",
  prior = EX1_mod_prior,
  thin = thin,
  chains = chains,
  warmup = warmup,
  control = control
)


extract_R2_brm(EX1_mod_distVP)
extract_summary_brm(EX1_mod_distVP)


##### EX1_distVP_attr ####

mp <- mean(EX1_df[EX1_df$outlier_distVP == 0, ]$distVP)
sdp <- sd(EX1_df[EX1_df$outlier_distVP == 0, ]$distVP)

formula <- distVP ~ rateVP * gender + (gender | subID) + (1 | name)

EX1_mod_prior <- get_prior(formula, EX1_df[EX1_df$outlier_distVP == 0, ])

EX1_mod_prior[EX1_mod_prior$class == "b", ]$prior <- str_c("normal(", mp, ",", sdp, ")")
EX1_mod_prior[EX1_mod_prior$class == "sd", ]$prior <- str_c("student_t(3,0,", sdp, ")")
EX1_mod_prior[EX1_mod_prior$class == "cor", ]$prior <- "lkj(2)"


EX1_mod_distVP_attr <- brm(formula, EX1_df[EX1_df$outlier_distVP == 0, ],
  save_all_pars = TRUE,
  cores = cores,
  seed = seed,
  iter = iter,
  file = "Models/EX1_mod_distVP_attr",
  prior = EX1_mod_prior,
  thin = thin,
  chains = chains,
  warmup = warmup,
  control = control
)

extract_R2_brm(EX1_mod_distVP_attr)
extract_summary_brm(EX1_mod_distVP_attr)


##### EX1_max_vel_attr ####

mp <- mean(EX1_df[EX1_df$outlier_max_vel == 0, ]$max_vel)
sdp <- sd(EX1_df[EX1_df$outlier_max_vel == 0, ]$max_vel)

formula <- max_vel ~ rateVP * gender + (gender | subID) + (1 | name)

EX1_mod_prior <- get_prior(formula, EX1_df[EX1_df$outlier_max_vel == 0, ])

EX1_mod_prior[EX1_mod_prior$class == "b", ]$prior <- str_c("normal(", mp, ",", sdp, ")")
EX1_mod_prior[EX1_mod_prior$class == "sd", ]$prior <- str_c("student_t(3,0,", sdp, ")")
EX1_mod_prior[EX1_mod_prior$class == "cor", ]$prior <- "lkj(2)"


EX1_mod_max_vel_attr <- brm(formula, EX1_df[EX1_df$outlier_max_vel == 0, ],
  save_all_pars = TRUE,
  cores = cores,
  seed = seed,
  iter = iter,
  file = "Models/EX1_mod_max_vel_attr",
  prior = EX1_mod_prior,
  thin = thin,
  chains = chains,
  warmup = warmup,
  control = control
)


extract_R2_brm(EX1_mod_max_vel_attr)
extract_summary_brm(EX1_mod_max_vel_attr)


##### EX2 modelling #####

EX2_df <- EX2_df[complete.cases(EX2_df$gender), ]
EX2_df$subID <- as.factor(EX2_df$subID)
EX2_df$gender <- as.factor(EX2_df$gender)
contrasts(EX2_df$gender) <- c(0.5, -0.5)
EX2_df$homo_hetero <- as.factor(EX2_df$homo_hetero)
contrasts(EX2_df$homo_hetero) <- c(0.5, -0.5)
EX2_df$name <- as.factor(EX2_df$name)

EX2_df$target_pref_cong <- as.factor(ifelse(EX2_df$homo_hetero == "Gynophilic",
                                            ifelse(EX2_df$gender == "f",
                                                   "congruent",
                                                   "incongruent"),
                                            ifelse(EX2_df$gender == "m", "congruent",
                                                   "incongruent")))
EX2_df$AA <- as.factor(EX2_df$AA)
contrasts(EX2_df$AA) <- c(0.5, -0.5)

contrasts(EX2_df$pref_cong) <- c(0.5, -0.5)


#### EX2_mod_RT_init ####

formula <- log2(RT_init) ~ homo_hetero * gender * AA + (AA * gender | subID) + (AA | name)

mp <- mean(log2(EX2_df[EX2_df$dirCOR == 1 &
  EX2_df$outlier_RT_init == 0, ]$RT_init))

sdp <- sd(log2(EX2_df[EX2_df$dirCOR == 1 &
  EX2_df$outlier_RT_init == 0, ]$RT_init))


EX2_mod_prior <- get_prior(formula, EX2_df[EX2_df$dirCOR == 1 &
  EX2_df$outlier_RT_init == 0, ])

EX2_mod_prior[EX2_mod_prior$class == "b", ]$prior <- str_c("normal(", mp, ",", sdp, ")")
EX2_mod_prior[EX2_mod_prior$class == "sd", ]$prior <- str_c("student_t(3,0,", sdp, ")")
EX2_mod_prior[EX2_mod_prior$class == "cor", ]$prior <- "lkj(2)"


EX2_mod_RT <- brm(formula, EX2_df[EX2_df$dirCOR == 1 &
  EX2_df$outlier_RT_init == 0, ],
save_all_pars = TRUE,
cores = cores,
seed = seed,
iter = iter,
file = "Models/EX2_mod_RT",
prior = EX2_mod_prior,
thin = thin,
chains = chains,
warmup = warmup,
control = control
)


extract_R2_brm(EX2_mod_RT)
extract_summary_brm(EX2_mod_RT)


### EX2_mod_max_vel #####

formula <- max_vel ~ homo_hetero * gender * AA + (AA * gender | subID) + (AA | name)

mp <- mean(EX2_df[EX2_df$dirCOR == 1 &
  EX2_df$outlier_max_vel == 0, ]$max_vel)
sdp <- sd(EX2_df[EX2_df$dirCOR == 1 &
  EX2_df$outlier_max_vel == 0, ]$max_vel)


EX2_mod_prior <- get_prior(formula, EX2_df[EX2_df$dirCOR == 1 &
  EX2_df$outlier_max_vel == 0, ])

EX2_mod_prior[EX2_mod_prior$class == "b", ]$prior <- str_c("normal(", mp, ",", sdp, ")")
EX2_mod_prior[EX2_mod_prior$class == "sd", ]$prior <- str_c("student_t(3,0,", sdp, ")")
EX2_mod_prior[EX2_mod_prior$class == "cor", ]$prior <- "lkj(2)"


EX2_mod_max_vel <- brm(formula, EX2_df[EX2_df$dirCOR == 1 &
  EX2_df$outlier_max_vel == 0, ],
save_all_pars = TRUE,
cores = cores,
seed = seed,
iter = iter,
file = "Models/EX2_mod_max_vel",
prior = EX2_mod_prior,
thin = thin,
chains = chains,
warmup = warmup,
control = control
)


extract_R2_brm(EX2_mod_max_vel)
extract_summary_brm(EX2_mod_max_vel)


### EX2_mod_stepdist ####

formula <- stepdist ~ homo_hetero * gender * AA + (AA * gender | subID) + (AA | name)

mp <- mean(EX2_df[EX2_df$dirCOR == 1 &
  EX2_df$outlier_stepdist == 0, ]$stepdist)
sdp <- sd(EX2_df[EX2_df$dirCOR == 1 &
  EX2_df$outlier_stepdist == 0, ]$stepdist)


EX2_mod_prior <- get_prior(formula, EX2_df[EX2_df$dirCOR == 1 &
  EX2_df$outlier_stepdist == 0, ])

EX2_mod_prior[EX2_mod_prior$class == "b", ]$prior <- str_c("normal(", mp, ",", sdp, ")")
EX2_mod_prior[EX2_mod_prior$class == "sd", ]$prior <- str_c("student_t(3,0,", sdp, ")")
EX2_mod_prior[EX2_mod_prior$class == "cor", ]$prior <- "lkj(2)"


EX2_mod_stepdist <- brm(formula, EX2_df[EX2_df$dirCOR == 1 &
  EX2_df$outlier_stepdist == 0, ],
save_all_pars = TRUE,
cores = cores,
seed = seed,
iter = iter,
file = "Models/EX2_mod_stepdist",
prior = EX2_mod_prior,
thin = thin,
chains = chains,
warmup = warmup,
control = control
)


extract_R2_brm(EX2_mod_stepdist)
extract_summary_brm(EX2_mod_stepdist)


### EX2_attr_RT_init ####

formula <- log2(RT_init) ~ rateVP * AA + (AA | subID) + (AA | name)

mp <- mean(log2(EX2_df[EX2_df$dirCOR == 1 &
  EX2_df$outlier_RT_init == 0, ]$RT_init))

sdp <- sd(log2(EX2_df[EX2_df$dirCOR == 1 &
  EX2_df$outlier_RT_init == 0, ]$RT_init))


EX2_mod_prior <- get_prior(formula, EX2_df[EX2_df$dirCOR == 1 &
  EX2_df$outlier_RT_init == 0, ])

EX2_mod_prior[EX2_mod_prior$class == "b", ]$prior <- str_c("normal(", mp, ",", sdp, ")")
EX2_mod_prior[EX2_mod_prior$class == "sd", ]$prior <- str_c("student_t(3,0,", sdp, ")")
EX2_mod_prior[EX2_mod_prior$class == "cor", ]$prior <- "lkj(2)"


EX2_RT_attr <- brm(formula, EX2_df[EX2_df$dirCOR == 1 &
  EX2_df$outlier_RT_init == 0, ],
save_all_pars = TRUE,
cores = cores,
seed = seed,
iter = iter,
file = "Models/EX2_RT_attr",
prior = EX2_mod_prior,
thin = thin,
chains = chains,
warmup = warmup,
control = control
)


extract_R2_brm(EX2_RT_attr)
extract_summary_brm(EX2_RT_attr)


###EX2_mod_max_vel####

formula <- max_vel ~ rateVP * AA + (AA | subID) + (AA | name)

mp <- mean(EX2_df[EX2_df$dirCOR == 1 &
  EX2_df$outlier_max_vel == 0, ]$max_vel)
sdp <- sd(EX2_df[EX2_df$dirCOR == 1 &
  EX2_df$outlier_max_vel == 0, ]$max_vel)


EX2_mod_prior <- get_prior(formula, EX2_df[EX2_df$dirCOR == 1 &
  EX2_df$outlier_max_vel == 0, ])

EX2_mod_prior[EX2_mod_prior$class == "b", ]$prior <- str_c("normal(", mp, ",", sdp, ")")
EX2_mod_prior[EX2_mod_prior$class == "sd", ]$prior <- str_c("student_t(3,0,", sdp, ")")
EX2_mod_prior[EX2_mod_prior$class == "cor", ]$prior <- "lkj(2)"


EX2_max_vel_attr <- brm(formula, EX2_df[EX2_df$dirCOR == 1 &
  EX2_df$outlier_max_vel == 0, ],
save_all_pars = TRUE,
cores = cores,
seed = seed,
iter = iter,
file = "Models/EX2_max_vel_attr",
prior = EX2_mod_prior,
thin = thin,
chains = chains,
warmup = warmup,
control = control
)


extract_R2_brm(EX2_max_vel_attr)
extract_summary_brm(EX2_max_vel_attr)

####EX2_mod_stepdist####

formula <- stepdist ~ rateVP * AA + (AA | subID) + (AA | name)

mp <- mean(EX2_df[EX2_df$dirCOR == 1 &
  EX2_df$outlier_stepdist == 0, ]$stepdist)
sdp <- sd(EX2_df[EX2_df$dirCOR == 1 &
  EX2_df$outlier_stepdist == 0, ]$stepdist)


EX2_mod_prior <- get_prior(formula, EX2_df[EX2_df$dirCOR == 1 &
  EX2_df$outlier_stepdist == 0, ])

EX2_mod_prior[EX2_mod_prior$class == "b", ]$prior <- str_c("normal(", mp, ",", sdp, ")")
EX2_mod_prior[EX2_mod_prior$class == "sd", ]$prior <- str_c("student_t(3,0,", sdp, ")")
EX2_mod_prior[EX2_mod_prior$class == "cor", ]$prior <- "lkj(2)"


EX2_stepdist_attr <- brm(formula, EX2_df[EX2_df$dirCOR == 1 &
  EX2_df$outlier_stepdist == 0, ],
save_all_pars = TRUE,
cores = cores,
seed = seed,
iter = iter,
file = "Models/EX2_stepdist_attr",
prior = EX2_mod_prior,
thin = thin,
chains = chains,
warmup = warmup,
control = control
)


extract_R2_brm(EX2_stepdist_attr)
extract_summary_brm(EX2_stepdist_attr)


#####correlations#######
df_d_score_distVP <- d_score(as.data.frame(EX1_df[EX1_df$outlier_distVP == 0, ]),
                             ID = subID,
                             dv = distVP,
                             group = pref_cong)

df_d_score_max_vel <- d_score(as.data.frame(EX1_df[EX1_df$outlier_max_vel == 0, ]),
                              ID = subID,
                              dv = max_vel,
                              group = pref_cong)

df_d_score_rateT <- d_score(as.data.frame(EX1_df[EX1_df$outlier_rateT == 0, ]), ID = subID,
                            dv = rateT,
                            group = pref_cong)

df_d_score_rateVP <- d_score(as.data.frame(EX1_df),
                             ID = subID,
                             dv = rateVP,
                             group = pref_cong)

EX1_means_overall <- EX1_df_tukey_corrected %>%
  group_by(subID) %>%
  summarise(
    RT_init = mean(RT_init, na.rm = TRUE),
    max_vel = mean(max_vel, na.rm = TRUE),
    straight = mean(straight, na.rm = TRUE),
    distVP = mean(distVP, na.rm = TRUE),
    rateVP = mean(rateVP, na.rm = TRUE),
    rateT = mean(rateT, na.rm = TRUE),
    rateVP = mean(rateVP, na.rm = TRUE),
    n = n()
  )


df <- full_join(df_d_score_distVP, df_d_score_max_vel, by = "subID")
df <- full_join(df, df_d_score_rateT, by = "subID")
df <- full_join(df, df_d_score_rateVP, by = "subID")
df <- full_join(df, EX1_means_overall, by = "subID")


EX1_cor <- left_join(df, Quest, by = "subID")

EX1_cor$homo_hetero <- as.factor(EX1_cor$homo_hetero)


df_d_score_sex_RT_init <- d_score(as.data.frame(EX2_df[EX2_df$outlier_RT_init == 0 & EX2_df$dirCOR == 1, ]),
                                  ID = c("subID", "pref_cong"),
                                  dv = RT_init,
                                  group = AA)

df_d_score_sex_maxvel <- d_score(as.data.frame(EX2_df[EX2_df$outlier_max_vel == 0 & EX2_df$dirCOR == 1, ]),
                                 ID = c("subID", "pref_cong"),
                                 dv = max_vel, group = AA)

df_d_score_sex_step_dist <- d_score(as.data.frame(EX2_df[EX2_df$outlier_stepdist == 0 & EX2_df$dirCOR == 1, ]),
                                    ID = c("subID", "pref_cong"),
                                    dv = stepdist, group = AA)

EX2_means_overall <- EX2_df_tukey_corrected %>%
  filter(dirCOR == 1) %>%
  group_by(subID) %>%
  summarise(
    RT_init = mean(RT_init, na.rm = TRUE),
    max_vel = mean(max_vel, na.rm = TRUE),
    stepdist = mean(stepdist, na.rm = TRUE),
    n = n()
  )

df <- full_join(df_d_score_sex_RT_init, df_d_score_sex_maxvel, by = c("subID", "pref_cong"))
df <- full_join(df, df_d_score_sex_step_dist, by = c("subID", "pref_cong"))

df <- reshape2::melt(df)

df <- reshape2::dcast(df, subID ~ pref_cong + variable)

EX2_cor <- left_join(df, Quest, by = "subID")

EX2_cor <- left_join(EX2_cor, EX2_means_overall, "subID")

EX2_cor$homo_hetero <- as.factor(EX2_cor$homo_hetero)


### Join EX1 & EX2 ####
colnames(EX1_cor) <- str_c("EX1_", colnames(EX1_cor))
colnames(EX2_cor) <- str_c("EX2_", colnames(EX2_cor))

EX1_cor$subID <- EX1_cor$EX1_subID
EX2_cor$subID <- EX2_cor$EX2_subID

EX1_EX2_cor <- left_join(EX1_cor, EX2_cor, by = "subID")


##### EX1_EX2_C1 ######
inf_prior <- get_prior(
  data = EX1_EX2_cor,
  mvbind(
    EX1_distVP_congruent,
    EX1_max_vel_congruent,
    EX2_congruent_RT_init_d_score,
    EX2_congruent_max_vel_d_score,
    EX2_congruent_stepdist_d_score
  ) ~ 1
)

inf_prior$prior[inf_prior$class == "rescor"] <- "lkj(2)"
EX1_EX2_cor$EX1_distVP_congruent
EX1_EX2_C1 <- brm(
  data = EX1_EX2_cor,
  mvbind(
    EX1_distVP_congruent,
    EX1_max_vel_congruent,
    EX2_congruent_RT_init_d_score,
    EX2_congruent_max_vel_d_score,
    EX2_congruent_stepdist_d_score
  ) ~ 1,
  prior = inf_prior,
  cores = cores,
  seed = seed,
  file = "Models/EX1_EX2_C1.RDS",
  iter = iter,
  thin = thin,
  chains = chains,
  warmup = warmup,
  control = control,
  sample_prior = TRUE
)

(x <- cor_tab_brms(EX1_EX2_C1))
x$pd <- pd_brms_corr(EX1_EX2_C1)$pd
x <- round_df(x, 2)
x<-NULL


############### posterior predcitive pds ######

EX2_mod_RT %>%
  emmeans(~ AA | homo_hetero * gender) %>%
  contrast("tukey") %>%
  gather_emmeans_draws() %>%
  group_by(contrast, homo_hetero, gender) %>%
  mutate(mx = median(.value), mt = sign(.value) != sign(mx)) %>%
  summarize(pd = round(mean(mt) * 100, 2))


EX2_mod_max_vel %>%
  emmeans(~ gender | homo_hetero) %>%
  contrast("tukey") %>%
  gather_emmeans_draws() %>%
  group_by(contrast, homo_hetero) %>%
  mutate(mx = median(.value), mt = sign(.value) != sign(mx)) %>%
  summarize(pd = round(mean(mt) * 100, 2))

EX2_mod_stepdist %>%
  emmeans(~ gender | homo_hetero) %>%
  contrast("tukey") %>%
  gather_emmeans_draws() %>%
  group_by(contrast, homo_hetero) %>%
  mutate(mx = median(.value), mt = sign(.value) != sign(mx)) %>%
  summarize(pd = round(mean(mt) * 100, 2))

EX2_mod_stepdist %>%
  emmeans(~ AA | homo_hetero) %>%
  contrast("tukey") %>%
  gather_emmeans_draws() %>%
  group_by(contrast, homo_hetero) %>%
  mutate(mx = median(.value), mt = sign(.value) != sign(mx)) %>%
  summarize(pd = round(mean(mt) * 100, 2))


##### factor means #######

RT_init_AA_homo_hetero <- EX2_df[EX2_df$dirCOR == 1 &
  EX2_df$outlier_RT_init == 0, ] %>%
  group_by(subID, AA, homo_hetero) %>%
  summarise(RT_init = mean(RT_init)) %>%
  group_by(AA, homo_hetero) %>%
  summarise(m_RT_init = mean(RT_init) * 1000, sd_RT_init = sd(RT_init) * 1000)

RT_init_AA <- EX2_df[EX2_df$dirCOR == 1 &
  EX2_df$outlier_RT_init == 0, ] %>%
  group_by(subID, AA) %>%
  summarise(RT_init = mean(RT_init)) %>%
  group_by(AA) %>%
  summarise(m_RT_init = mean(RT_init) * 1000, sd_RT_init = sd(RT_init) * 1000)

Max_vel_gender_homo_hetero <- EX2_df[EX2_df$dirCOR == 1 &
  EX2_df$outlier_max_vel == 0, ] %>%
  group_by(subID, gender, homo_hetero) %>%
  summarise(max_vel = mean(max_vel)) %>%
  group_by(gender, homo_hetero) %>%
  summarise(m_max_vel = mean(max_vel), sd_max_vel = sd(max_vel))


stepdist_AA <- EX2_df[EX2_df$dirCOR == 1 &
  EX2_df$outlier_stepdist == 0, ] %>%
  group_by(subID, AA) %>%
  summarise(stepdist = mean(stepdist)) %>%
  group_by(AA) %>%
  summarise(m_stepdist = mean(stepdist), sd_stepdist = sd(stepdist))

stepdist_AA_homo_hetero_diff <- EX2_df[EX2_df$dirCOR == 1 &
  EX2_df$outlier_stepdist == 0, ] %>%
  group_by(subID, AA, homo_hetero) %>%
  summarise(stepdist = mean(stepdist)) %>%
  group_by(subID, homo_hetero) %>%
  summarise(diffx = diff(stepdist)) %>%
  group_by(homo_hetero) %>%
  summarise(m_diffx = mean(diffx), sd_diffx = sd(diffx))

stepdist_gender_homo_hetero <- EX2_df[EX2_df$dirCOR == 1 &
  EX2_df$outlier_stepdist == 0, ] %>%
  group_by(subID, gender, homo_hetero) %>%
  summarise(stepdist = mean(stepdist)) %>%
  group_by(gender, homo_hetero) %>%
  summarise(m_stepdist = mean(stepdist), sd_stepdist = sd(stepdist))


############ FIG 4 ############################

x <- predict(EX2_RT_attr, re_formula = NA, nsamples = 2000, transform = "exp")
pred_df <- EX2_df[EX2_df$dirCOR == 1 & EX2_df$outlier_RT_init == 0, ]
pred_df <- cbind(as.data.frame(pred_df), as.data.frame(x))

pred_df$AA <- factor(pred_df$AA, labels = c("approach" = "Approach", "avoidance" = "Avoidance"))

mu <- 0 # mean((EX2_df[EX2_df$dirCOR==1&EX2_df$outlier_RT_init==0&EX2_df$outlier_stepdist==0&EX2_df$outlier_max_vel==0,]$RT_init))
sd <- 1 # sd((EX2_df[EX2_df$dirCOR==1&EX2_df$outlier_RT_init==0&EX2_df$outlier_stepdist==0&EX2_df$outlier_max_vel==0,]$RT_init))
x <- NULL

EX2_mod_attr_RT_init_pred <- ggplot(pred_df, aes(rateVP, Estimate, linetype = AA)) +
  stat_summary(aes(y = (Estimate * sd + mu) * 1000), fun.y = mean, geom = "line", size = 0.5) +
  apatheme +
  labs(x = "", y = "Predicted initiation RT") +
  theme(legend.title = element_blank())

x <- predict(EX2_max_vel_attr, re_formula = NA, nsamples = 2000)
pred_df <- EX2_df[EX2_df$dirCOR == 1 & EX2_df$outlier_max_vel == 0, ]
pred_df <- cbind(as.data.frame(pred_df), as.data.frame(x))

pred_df$AA <- factor(pred_df$AA, labels = c("approach" = "Approach", "avoidance" = "Avoidance"))

mu <- 0 
sd <- 1 
x <- NULL

EX2_mod_attr_max_vel_pred <- ggplot(pred_df, aes(rateVP, Estimate, linetype = AA)) +
  stat_summary(aes(y = (Estimate * sd + mu)), fun.y = mean, geom = "line", size = 0.5) +
  apatheme +
  labs(x = "Mean sexual attractiveness rating    ", y = "Predicted peak velocity in m/s") +
  theme(legend.title = element_blank())

x <- predict(EX2_stepdist_attr, re_formula = NA, nsamples = 2000)
pred_df <- EX2_df[EX2_df$dirCOR == 1 & EX2_df$outlier_stepdist == 0, ]
pred_df <- cbind(as.data.frame(pred_df), as.data.frame(x))

pred_df$AA <- factor(pred_df$AA, labels = c("approach" = "Approach", "avoidance" = "Avoidance"))

mu <- 0 
sd <- 1 
x <- NULL

EX2_mod_attr_stepsize_pred <- ggplot(pred_df, aes(rateVP, Estimate, linetype = AA)) +
  stat_summary(aes(y = (Estimate * sd + mu)), fun.y = mean, geom = "line", size = 0.5) +
  apatheme +
  labs(x = "", y = "Predicted stepsize in cm") +
  theme(legend.title = element_blank())


ggarrange(EX2_mod_attr_RT_init_pred +
  annotate("text", x = 5, y = 510, label = "A", size = 4),
EX2_mod_attr_max_vel_pred +
  annotate("text", x = 4, y = 0.91, label = "B", size = 4),
EX2_mod_attr_stepsize_pred +
  annotate("text", x = 5, y = 64, label = "C", size = 4),
align = "h", ncol = 3, nrow = 1, legend = "bottom", common.legend = TRUE
) +
  ggsave("Fig/panel_graph_predEX1.eps", width = 16.5, height = 7, units = "cm", device = cairo_ps) +
  ggsave("Fig/panel_graph_predEX1.png", width = 16.5, height = 7, units = "cm")


#########Fig 3 #########


EX2_mod_RT %>%
  emmeans(~ AA | homo_hetero * gender) %>%
  contrast("tukey") %>%
  gather_emmeans_draws() %>%
  group_by(contrast, homo_hetero, gender) %>%
  mutate(mx = median(.value)) %>%
  ungroup() %>%
  mutate(gender = factor(gender, labels = c(f = "\u2640", "m" = "\u2642"))) %>%
  ggplot(aes(y = contrast, x = .value, args = mx)) +
  stat_halfeyeh(aes(fill = stat(sign(x) != sign(args))), point_interval = median_qi, .width = c(.95), size = .2) +
  facet_grid(gender ~ homo_hetero, switch = "y") +
  coord_cartesian(xlim = c(-.5, .5)) +
  scale_fill_manual(values = c("grey", "red")) +
  geom_vline(xintercept = 0, color = "red", lty = 2, size = .2) +
  apatheme +
  theme(
    legend.text = element_blank(),
    legend.title = element_blank(),
    legend.position = "none",
    axis.title.y = element_blank(),
    strip.background = element_blank(),
    strip.text.y = element_text(angle = 180, size = 10),
    strip.text.x = element_text(size = 10),
    axis.ticks.y = element_blank(),
    axis.line.y = element_blank(),
    axis.title.x = element_blank(),
    panel.spacing.x = unit(1.5, "lines")
  ) +
  scale_y_discrete(labels = c("", "")) +
  ggsave("Fig/EXI_RT_bias.eps", width = 9, height = 6, units = "cm", device = cairo_ps) +
  ggsave("Fig/EXI_RT_bias.jpg", width = 9, height = 6, units = "cm")


sessionInfo()

# R version 3.6.1 (2019-07-05)
# Platform: x86_64-apple-darwin15.6.0 (64-bit)
# Running under: macOS Mojave 10.14.6
# 
# Matrix products: default
# BLAS:   /System/Library/Frameworks/Accelerate.framework/Versions/A/Frameworks/vecLib.framework/Versions/A/libBLAS.dylib
# LAPACK: /Library/Frameworks/R.framework/Versions/3.6/Resources/lib/libRlapack.dylib
# 
# locale:
#   [1] en_US.UTF-8/en_US.UTF-8/en_US.UTF-8/C/en_US.UTF-8/en_US.UTF-8
# 
# attached base packages:
#   [1] parallel  stats     graphics  grDevices utils     datasets  methods   base     
# 
# other attached packages:
#   [1] mice_3.7.0           lattice_0.20-38      haven_2.2.0          gganimate_1.0.4     
# [5] modelr_0.1.5         emmeans_1.4.3.01     ggpubr_0.2.4         magrittr_1.5        
# [9] brms_2.11.0          Rcpp_1.0.3           ggplot2_3.2.1        tidybayes_1.1.0.9000
# [13] doParallel_1.0.15    iterators_1.0.12     foreach_1.4.7        stringr_1.4.0       
# [17] trajr_1.3.0          dplyr_0.8.3          tidyr_1.0.0          readr_1.3.1         
# 
# loaded via a namespace (and not attached):
#   [1] minqa_1.2.4               colorspace_1.4-1          ggsignif_0.6.0           
# [4] ggridges_0.5.2            rsconnect_0.8.16          visdat_0.5.3             
# [7] estimability_1.3          markdown_1.1              base64enc_0.1-3          
# [10] rstudioapi_0.10           farver_2.0.3              rstan_2.19.2             
# [13] svUnit_0.7-12             DT_0.11                   fansi_0.4.1              
# [16] mvtnorm_1.0-12            splines_3.6.1             bridgesampling_0.7-2     
# [19] codetools_0.2-16          shinythemes_1.1.2         zeallot_0.1.0            
# [22] bayesplot_1.7.1           nloptr_1.2.1              naniar_0.4.2             
# [25] broom_0.5.3               png_0.1-7                 shiny_1.4.0              
# [28] compiler_3.6.1            backports_1.1.5           assertthat_0.2.1         
# [31] Matrix_1.2-18             fastmap_1.0.1             lazyeval_0.2.2           
# [34] cli_2.0.1                 later_1.0.0               tweenr_1.0.1             
# [37] htmltools_0.4.0           prettyunits_1.1.0         tools_3.6.1              
# [40] igraph_1.2.4.2            coda_0.19-3               gtable_0.3.0             
# [43] glue_1.3.1                reshape2_1.4.3            vctrs_0.2.1              
# [46] gdata_2.18.0              nlme_3.1-143              crosstalk_1.0.0          
# [49] insight_0.8.0             ps_1.3.0                  lme4_1.1-21              
# [52] mime_0.8                  miniUI_0.1.1.1            lifecycle_0.1.0          
# [55] gtools_3.8.1              pan_1.6                   MASS_7.3-51.5            
# [58] zoo_1.8-7                 scales_1.1.0              colourpicker_1.0         
# [61] hms_0.5.3                 promises_1.1.0            Brobdingnag_1.2-6        
# [64] inline_0.3.15             shinystan_2.5.0           gridExtra_2.3            
# [67] loo_2.2.0                 StanHeaders_2.19.0        rpart_4.1-15             
# [70] stringi_1.4.5             bayestestR_0.5.1          dygraphs_1.1.1.6         
# [73] gifski_0.8.6              boot_1.3-24               pkgbuild_1.0.6           
# [76] rlang_0.4.2               pkgconfig_2.0.3           matrixStats_0.55.0       
# [79] purrr_0.3.3               labeling_0.3              rstantools_2.0.0         
# [82] htmlwidgets_1.5.1         cowplot_1.0.0             tidyselect_0.2.5         
# [85] processx_3.4.1            plyr_1.8.5                R6_2.4.1                 
# [88] generics_0.0.2            mitml_0.3-7               pillar_1.4.3             
# [91] withr_2.1.2               xts_0.11-2                nnet_7.3-12              
# [94] survival_3.1-8            abind_1.4-5               tibble_2.1.3             
# [97] crayon_1.3.4              jomo_2.6-10               arrayhelpers_1.0-20160527
# [100] utf8_1.1.4                progress_1.2.2            grid_3.6.1               
# [103] callr_3.4.0               forcats_0.4.0             threejs_0.3.1            
# [106] digest_0.6.23             xtable_1.8-4              httpuv_1.5.2             
# [109] stats4_3.6.1              munsell_0.5.0             shinyjs_1.1      
